# Supplementary material for: Influence of Device Structure and Manufacturing Thermal Budget on Channel Release Module in GAA NSFET and Process Optimization
Source: Nanomaterials (Basel). 2026 Jun 10;16(12):716. doi: 10.3390/nano16120716 (PMC13304493; doi:10.3390/nano16120716)
Supplement: Supplementary file 1 [file nanomaterials-16-00716-s001.zip]

Archive with 1 entries (1 files):
- nanomaterials-4315142-supplementary.pdf
